# Supplementary material for: Effectiveness of Social Inclusion Interventions for Anxiety and Depression among Adolescents: A Systematic Review
Source: Int J Environ Res Public Health. 2023 Jan 19;20(3):1895. doi: 10.3390/ijerph20031895 (PMC9914997; doi:10.3390/ijerph20031895)
Supplement: Supplementary file 1 [file ijerph-20-01895-s001.zip]

Archive with 6 entries (6 files):
- .DS_Store
- Supporting information _Dataset (S5).xlsx
- Supporting information_PRISMA CHECKLIST (S4).pdf
- Supporting information_PROSPERO protocol (S3)
- Supporting information_Quality tool (S2).pdf
- Supporting information_Search strategy (S1).pdf
