# Supplementary material for: Effectiveness of Social Inclusion Interventions for Anxiety and Depression among Adolescents: A Systematic Review
Source: Int J Environ Res Public Health. 2023 Jan 19;20(3):1895. doi: 10.3390/ijerph20031895 (PMC9914997; doi:10.3390/ijerph20031895)
Supplement: Supplementary file 1 [file ijerph-20-01895-s001.zip › Supporting information _Dataset (S5).xlsx]

## Sheet: Coding
				6	7	13	14	17	18	25	31	32	34	36	37
		Melissa		Angeles 2019	Goldstein 2020	Curtis 2018	Gee 2019	Huges 2021	McMullen 2018	Travis 2019	King 2017	Marksteiner 2019	Shinde 2020	Kaesornsamut 2012	Hill 2017
				Angeles 2019	Goldstein 2020	Curtis 2018	Gee 2019	Huges 2021	McMullen 2018	Travis 2019	King 2017	Marksteiner 2019	Shinde 2020	Kaesornsamut 2012	Hill 2017
	Participants/ target group
	PROMPT: Who was the main recipient of the treatment (Target group?)
SELVAN: Level	Level	Universal: All adolescents in a given setting			1				1	1		1	1
		Targeted: Adolescents at risk		1		1					1
		Indicated/treatment: Adolescents with mental health problems already					1	1						1	1
GABI: Target	Target	Includee		1	1	1	1	1	1	1	1	1	1	1	1
		Includer									1		1
		NA
SELVAN: Special population	Special population	Refugee and conflict-affected
		Chronic illness (e.g., cancer, arthritis)
		Disability		1
		Pregnant or parenting adolescents
		Economically marginalised (specify by authors)		1						1
		LGBTQ+
SELVAN: Specific inclusion and exclusion criteria	Inclusion criteria (specify)			1) ultra-poor (defined as being unable to meet basic and essential needs, including food), and 2) labor-constrained (defined as having no household members who are ‘fit to work’—i.e., below 19 or above 64, or having a chronic disability or illness—, or if the ratio of unfit to fit exceeds three)	Inclusion criteria were as follows: 18-35 years of age, gen_x0002_erally healthy by self-report, and undergraduate or graduate student status		Inclusion criteria were students aged 18 or over, self-identifying as, “stressed, anxious, or depressed” and who were in their first year of study or new to either department.	aged 18–26 years old and experiencing moderate to severe symptoms of depression (Patient Health Questionnaire-9) and/or anxiety (General_x0002_ized Anxiety Disorder-7			12–15 years of age, legal guardian present, residence within defined geographic area, and English-speaking. Study eligibility also required a positive screen for one or more of the following: bully victimization, bully perpetration, and low social connectedness (loneliness			being a high school student with: mild to moderate depressive symptoms (Center for Epidemiological Studies_x0002_Depression Scale score of 16 to 29); no history of major depressive disorder; no history of mental illness, attempted suicide, substance abuse/addiction, game addiction or utilization of mental health services; no physical or cognitive disability; ability to verbally communicate; and, …	was willing to participate in the treatment; (b) had at least one caregiver willing to participate in the treatment; (c) had a previous diagnosis of Autistic Disorder, Asperger’s Disorder, or Pervasive Developmental Disorder, NOS; (d) was between 13 and 17 years old; (e) had social problems as reported by themselves or their parents; (f) was fluent in English; and (g) had a verbal IQ greater than…
	Exclusion criteria (specify)				Participants were excluded for any history of uncontrolled medical conditions (e.g. traumatic brain injury, poorly controlled diabetes, severe congestive heart failure); other medical conditions that have not been stable for at least 3 months; history of psychotic disorders, psychotic symptoms, mania (with or without psychotic features), or panic disorder; or substance abuse or dependence within …		Exclusion criteria included students currently undergoing psychiatric care	Exclusion criteria assessed over the phone included an active substance abuse problem according to the Simple Screening Instrument for Substance Abuse (Treatment 1994), a self-reported suicide attempt in the last 90 days, or a self-report of “likely” to commit suicide in the future.	: 1) specific and identi_x0002_fied needs in the areas the intervention seeks to address; 2) capacity and motivation to deliver the intervention; and 3), to be able to identify two male and two female teachers who were involved in pastoral care, counselling or child protection to complete the training.		Exclusion criteria were severe cognitive impairment, presence of life threatening medical condition, in police custody, placement in a residential facility, participation in another study at the hospital, sibling in the current study, and history of suicide attempt. P			Potential subjects were excluded if they could not attend more than one intervention session.	Participants were excluded if they had a history of a major mental illness (e.g., schizophrenia), or a visual or physical impairment that would prevent them from participating in outdoor sports activities
RACHEL: Age range	Age range
		Cannot tell/not reported
RACHEL: Gender	Gender	Males only
		Females only
		Gender non-conforming/Non-binary
		Both
		Cannot tell/not reported
		If both, proportion female
SELVAN: SES	SES	Low		1					1	1					1
		Medium
		High
		Mixed
		Cannot tell/not reported			1	1	1	1			1	1	1	1
RACHEL: World Bank Region	World Bank region	East Asia and Pacific
		Europe and Central Asia
		Latin America and Carribean
		Middle East and North Africa
		Sub-Saharan Africa
		South Asia
RACHEL: Specific country	Country (specify)
	Interventions
GABI: Intervention goal	Goal of the intervention (specify)	Use language of paper		The objectives of the SCTP are to reduce poverty and hunger, and to increase school enrolment rates.	Sudarshan Kriya Yoga (SKY) Campus Happiness Program has an emphasis on breathing techniques and social connection to enhance stress management, intervene in the potential negative psychophysiological cycles, and improve overall well-being.	The East Tennessee Assertive Adolescent Family Treatment Program: to provide a coordinated continuum of culturally competent substance abuse treatment and other related services to reduce these adolescents’ use of substances and ultimately improve their lives and ability to function. The main objective is to improve the health status of the target population by improving treatment access and part…	To reduce mental health symptoms and enable goal-directed, creative thinking and engagement with an artistic process which concurrently allows to explore a sense of self.	to evaluate the effectiveness of a comprehensive set of services for young adult depression and anxiety	to increase self-efficacy, reduce internalising problems, promote prosocial behaviour, and develop a sense of connectedness among secondary school students in Uganda	Summer programme goal: to improve verbal, academic, and youth development competencies. Hip Hop and Empowerment and Therapeutic beat making intervention additoianal component (additional only to 3 people in the whole sample): to promote youth development and reduce elevated depressive and anxiety symptoms.	to facilitate the youth's interpersonal and community connectedness	to reduce social disparities in sense of belonging at educational institutions, and improve students' sense of belonging to their university, depression symptoms, emotional burden with studying, self-reported grades, and intentions to persist at a German university	To Improve school climate and students' health outcomes	to improve outcomes in terms of adolescents’ sense of belonging, for mild to moderate depression, negative thinking and depressive symptoms	to improve social skills and anxiety
GABI: Intervention modality	Modality (e.g., psychoeducation, CBT group, CBT individual, interpersonal group, sport, group recreation, art therapy)	Use language of paper		social cash transfer	group four-day, 18-hour integrative life skills workshop with a strong emphasis on breathing techniques	Multimodal intervention: incorporates 1. behavioural skills training aimed at reducing substance abuse, and 2. increase of access to services. Involves individual adolescent and parent/adolescent group components.	group therapeutic songwriting	multimodal intervention: 1. nutritional coaching and multi-vitamin supplements, 2. weekly educational and peer support groups, 3. financial stipend to engage with physical or expressive activities. Done in both individual (coaching, multi-vitamin supply, stipend) and group formats (cosciousness raising curriculum as part of coaching; peer support groups)	school-based, teacher-led, life skills-focused, and manualised group intervention	multimodal intervnetion: 1. summer programme with enrichment activities, field trips and academic curriculum, 2. individualised one-on-one therapeutic engagement with Hip Hop culture and therapeutic beat making (only for 3 people out of full sample)	community mentorship program matching at-risk youths with trained adult mentors from the community, as well as informal mentorship, involving adult family members or fictive kin	a social belonging intervention in the form of a brief one-on-one reading-writing-exercise, which teaches that worries about belonging are common among freshmen and diminish over time	A multimodal health promotion intervention Involving whole school–, class-, and individual-focused components. 1. The whole-school level activities included (i) school mapping and needs assessment; (ii) activities to raise health awareness; (iii) a wall-magazine on health-related topics; (iv) extracurricular competitions; (v) an anonymous letterbox for students to voice their questions and concer…	CBT- and interpersonal approach-based program to develop interpersonal skills and modify the adolescents’ negative thoughts; delivered in groups.	group social skills intervention
MELISSA: Intervention category	Intervention categories	Sub-Categories
	Personal assistance	Formal personal assistance and support (including training) Formal assistance may be provided on a formal basis by governmental and nongovernmental organisations and the private sector. Allowances, such as cash transfers, guardianship awards or caregiver allowances, may be available to fund personal assistance (Khasnabis et al., 2010)		1				1
		Informal personal assistance and support (including training) Informal assistance includes assistance by family members, friends, neighbours and/or volunteers (Khasnabis et al., 2010)			Therapeutic	Therapeutic		1	Therapeutic				1	Therapeutic
	Relationship, marriage and family	Networking and social support Includes linking adolescents to appropriate support networks in the community, for example, youth organizations and self‐help groups									1		1
		Improving community attitude It involve working with the media to promote positive images and role models of diverse adolescents; and information on services available											1
		Social and communication skill training Social skills training is a therapeutic approach used to improve interpersonal relations. The therapy focuses on verbal and nonverbal behaviours common in social relationships.			1	1	1		1	1		1		1	1
		Violence prevention interventions This includes all the interventions to prevent violence such as raising awareness, establishing links to local stakeholders for support, access to health care services, and so forth
	Culture and arts	Access and participation in cultural programs, arts, drama and theatres People wenjoy access and participation to cultural materials in accessible formats; to television programmes, films, theatre and other cultural activities, in accessible formats; to places for cultural performances or services, such as theatres, museums, cinemas, libraries and tourism services, and, as far as possible, to mon…					1	1		1
		Access and participation in religious activities People are able to enjoy access and participation in religious and spiritual activities in accessible formats.
	Recreation, leisure and sports	Access and participation in sports This includes strategies that encourage people to have access and provide opportunities to participate in mainstream sporting activities at all levels through inclusive sports event; have an opportunity to organise, develop and participate in disability‐specific sporting and recreational activities through provision of support, and assisting them to develop stra…						1
		Access to and participation in recreation and leisure This includes strategies that allow people to have access and provide opportunities to participate in mainstream leisure activities to provide opportunities to participate actively or passively in recreation, tourism and leisure
	Justice	Access to and accessibility of legal system and justice Refers to people's ability to access the systems, procedures, information, and locations used in the administration of justice. This includes activities such as legal awareness through and legal aid
	Policies and programmes	International legislations and policies These include international legislation and policies through which countries address discrimination and eliminate barriers towards the full enjoyment of rights and inclusion in society
		Social inclusion policies This includes inclusive policies on employment, educational and provision of housing and accommodation											1
	Context
RACHEL: All context information	Setting (e.g., school)	online, school, clinic, home etc
	Resources provided by the intervention
	Delivery agent	plus training if recorded
	Mechanism
XANTHE AND JASON	How is SI conceptualised to work?
XANTHE AND JASON	Downstream active ingredients mentioned/hypothesised
XANTHE AND JASON	Social inclusion measure used			survey measures of youth education, health, and consumption, caregiver wellbeing and distress, social support, and hard and unpleasant work.	Social Connectedness scale (SC; 20 items, range 20-120, higher scores reflect greater social connectedness),25	Social Connectedness	Social connection The primary outcome measure for social connection was the Four-Item Measure of Social Identification (FISI) (Postmes et al., 2013). Aspects of social connection were assessed using two secondary measures: The Russel UCLA loneliness scale (Version 3) (UCLA3) (Russell et al., 1978), and the Friendship Item Scale (FIS) (Hawthorne, 2006).	The 20-item Social Connectedness Scale-Revised (SCS-R) measures a psychological sense of belonging or “interpersonal closeness with the social world in toto” and has been validated in college-aged samples (Lee et al. 2001) (p. 316). The SCS-R asks individuals to rate such statements as, “I feel close to people,” “I feel disconnected from the world around me,” and “I am able to relate to my peers.…	The Hemingway Measure of Adolescent Connectedness Version 5.5 (MAC-5; Karcher, 2005) The MAC-5 scale is a relational and contextual measure that assesses connectedness among adolescents within different ecological domains (Karcher, 2005). The measure was chosen for the current study because it provides a measure of important ecological variables, as well as being strengths-focussed and non-pathol…	Active and engaged citizenship Active and engaged citizenship is measured by a subset of indicators adapted from the Zaff, Boyd, Li, Lerner, and Lerner (2010) theoretical model of Active and Engaged Citizenship. The two primary constructs measured were: (1) Empowerment-based Positive Youth Development (EMPYD), including proxies for its seven component indicators (i.e., connection, confidence, com…	The UCLA Loneliness Scale-Revised (Russell, Peplau, & Cutrona, 1980; Russell, Peplau, & Ferguson, 1978) is a 20- item self-report measure that examines loneliness, social isolation, and social connectedness. Questions such as “I feel in tune with the people around me” were measured on a 4-point Likert-scale ranging from 1 (I have felt this way often) to 4 (I have never felt this way). Summed scor…	To assess sense of belonging, we adapted the German version of the School Belonging Scale used in the Programme for International Student Assessment (PISA; OECD, 2013). In total, eight items assessed sense of belonging. The scale ranged from 1=does not at all apply to me to 7=fully applies to me. Two example items are “I feel I belong to [my university].”/“I feel like an outsider at [my universit…	adapted version of the 28-item Beyond Blue School Climate Questionnaire (BBSCQ; S1 Text) [20]. The BBSCQ, its adaptation, and its psychometric properties are described elsewhere [11]. The response set for the items is ‘Yes’, ‘No’, and ‘I cannot say’. The total BBSCQ score can range from 0 to 28, with higher scores indicating a more favourable school climate	d) Sense of Belonging Instrument (SOBI-P);37
	Outcome
GABI: All outcome information	Depression				1	1	1	1	1	1	1	1	1	1	0
	Depression measure				Mood and Anxiety Symptom Questionnaire	CSAT GPRA Client Outcome Measures for Discretionary Programs	The Hospital Anxiety and Depression Scale (HADS) - HADS-D subscale	Symptom Checklist-90-Revised (SCL-90-R) depression subscale;	The African Youth Psychosocial Assessment Instrument (AYPA; Betancourt et al., 2014) Note: Measures "‘depression/anxiety-like symptoms’ rather than simply ‘depression’ which would suggest a diagnosis or cut-off point."	Abbreviated Brief Symptom Inventory	The Reynolds Adolescent Depression Scale-2	German scale on Depression (Schwarzer & Bäßler, 1999)	Patient Health Questionnaire-9	Center for Epidemiological Studies Depression Scale; Structured Clinical Interview for DSM-IV (SCID) - The Thai version of the 9-item major depressive episode component of the mood episode module of the clinical version (SCID-I) of the SCID was used in this study to determine whether potential subjects had a major depressive disorder.
	Anxiety				1	1	1	1	1	1	0		0	0	1
	Anxiety measure				Mood and Anxiety Symptom Questionnaire	CSAT GPRA Client Outcome Measures for Discretionary Programs	The Hospital Anxiety and Depression Scale (HADS) - HADS-A subscale; the mini-Social Phobia Inventory	Symptom Checklist-90-Revised (SCL-90-R) anxiety subscale	The African Youth Psychosocial Assessment Instrument (AYPA; Betancourt et al., 2014) Note: Measures "‘depression/anxiety-like symptoms’ rather than simply ‘depression’ which would suggest a diagnosis or cut-off point."	Abbreviated Brief Symptom Inventory					Screen for Child Anxiety Related Disorders (SCARED)
	Study design
SELVAN: All design information	Design	RCT		1	1		1		1		1	1	1	1
		Controlled before and after								1
		Uncontrolled before and after				1
		RDD
		ITS
		Matched designs
		Pilot study					1	1							1
		Feasibility study
		Others (specify)		cluster-randomized controlled trial	Randomized controlled trial with active comparison		pilot RCT	quasi experimental pilot study	cluster controlled before and after study		randomized controlled effectiveness trial		cluster RCT

## Sheet: Effect size extraction
id	study	total_n	mean_diff	pooled_sd	effect_size	stderr
1	Angeles 2019	1366	-1.6100	4.0903	-0.3936	0.2250
2	Goldstein 2020 D	63	-2.4000	5.9926	-0.4005	1.5189
3	Gee 2019	12	-7.6667	1.9257	-3.9811	1.1118
4	McMullen 2018	170	-2.1800	8.2709	-0.2636	1.2700
5	King 2017	163	-2.0000	6.6548	-0.3005	1.0455
6	Marksteiner 2019	86	-0.0200	0.4150	-0.0482	0.0885
7	Shinde 2020	10446	-22.9598	19.2939	-1.2250	0.1888
7	Shinde 2020	10146	0.7606	19.0149	0.0412	0.1888
8	Kaesornsamut 2012	60	-5.8700	5.4136	-1.0843	1.3978
